# Supplementary material for: Natural Killer Cell Dysfunction Causes Eosinophil Accumulation in Chronic Rhinosinusitis With Nasal Polyps
Source: Clin Transl Allergy. 2026 Feb 17;16(2):e70156. doi: 10.1002/clt2.70156 (PMC12912943; doi:10.1002/clt2.70156)
Supplement: Supplementary file 2 — Supporting Information S2 [file CLT2-16-e70156-s002.xlsx]

## Sheet: Supplementary Table.S1
Supplementary Table.S1 Patients characteristics
Case	Institution	Date	Sex	Age	Diagnosis	WBC	Eosinophils (%)	Eosinophils (/μl)	Basophils (%)	Basophils (/μl)	IgE (IU/ml)	Asthma	Experiments
1	TH	2022-06-28	F	45	ECRSwNP	5100	5.9	300.9	0.6	30.6	348	1	FACS phenotyping
2	TH	2022-07-05	M	29	AFRS	7300	10.5	766.5	0.4	29.2	1818	0	FACS phenotyping
3	TH	2022-07-26	F	51	ECRSwNP	4700	9.4	441.8	1.3	61.1	195	0	FACS phenotyping+RNAseq
4	JK	2022-08-15	M	63	ECRSwNP	5200	8.9	462.8	0.9	46.8	NA	1	FACS phenotyping+RNAseq
5	JK	2022-08-19	F	46	ECRSwNP	5200	11.2	582.4	0.9	46.8	NA	0	FACS phenotyping+RNAseq
6	TH	2022-09-20	M	44	ECRSwNP	7700	2.5	192.5	1	77	69.6	0	FACS phenotyping+RNAseq
7	TH	2022-10-18	F	59	ECRSwNP	5800	7.8	452.4	0.5	29	48	0	FACS phenotyping
8	JK	2022-10-28	M	52	ECRSwNP	6100	9.8	597.8	0.7	42.7	NA	0	FACS phenotyping+RNAseq
9	JK	2022-11-02	M	36	NECRSwNP	7600	3.1	235.6	0.5	38	63	0	FACS phenotyping+RNAseq
10	JK	2022-11-30	M	55	NECRSwNP	5300	2.4	127.2	0.7	37.1	NA	0	FACS phenotyping+RNAseq
11	TH	2023-02-14	M	45	NECRSwNP	5900	4.6	271.4	1	59	141	0	FACS phenotyping+RNAseq
12	TH	2023-03-23	F	50	ECRSwNP	6000	13.2	792	1.2	72	166	0	FACS phenotyping+RNAseq
13	TH	2023-03-24	M	53	NECRSwNP	3700	4.3	159.1	0.8	29.6	255.8	0	FACS phenotyping
14	TH	2023-03-30	M	64	ECRSwNP	6100	13.2	805.2	0.7	42.7	147.4	0	FACS phenotyping+RNAseq
15	JK	2024-07-24	M	39	ECRSwNP	8700	4.4	382.8	0.3	26.1	9	1	FACS phenotyping+NK assay
16	JK	2024-07-26	M	52	ECRSwNP	9000	4.2	378	1.7	153	375	1	FACS phenotyping+NK assay
17	JK	2024-07-26	M	56	ECRSwNP	5200	9.7	504.4	1.1	57.2	NA	1	FACS phenotyping+NK assay
18	JK	2024-07-26	F	69	ECRSwNP	4100	11.2	459.2	0.7	28.7	NA	1	FACS phenotyping+NK assay
19	JK	2024-08-02	M	25	ECRSwNP	9200	9.9	910.8	0.3	27.6	NA	0	FACS phenotyping+NK assay
20	DK	2024-08-05	M	56	ECRSwNP	6600	21.8	1440	0.8	50	NA	1	FACS phenotyping+NK assay
21	JK	2024-10-11	F	68	NECRSwNP	5000	6.5	325	0.4	20	NA	1	FACS phenotyping+NK assay
22	DK	2024-10-18	M	59	ECRSwNP	5100	17	860	2.4	120	122	0	FACS phenotyping+NK assay
23	JK	2024-11-15	M	54	ECRSwNP	5200	11.9	618.8	0.9	46.8	64	0	FACS phenotyping+NK assay
24	JK	2024-11-22	M	29	ECRSwNP	6300	11.4	718.2	0.6	37.8	1400	1	FACS phenotyping+NK assay
25	JK	2024-11-22	M	65	NECRSwNP	4500	3.3	148.5	1.1	49.5	13	0	FACS phenotyping+NK assay
26	JK	2024-12-17	F	55	ECRSwNP	5600	7.9	442.4	0.4	22.4	NA	0	FACS phenotyping

## Sheet: Supplementary Table.S2
Supplementary Table.S2 List of FACS antibody
	Clone	Species	Fluorophores	Provider
Lineage
CD45	2D1	Human	FITC	Biolegend
CD3	OKT3	Human	PerCP-Cy5.5	Biolegend
CD19	HIB19	Human	PE-Dazzle594	Biolegend
CD14	M5E2	Human	APC	Biolegend
CD16	3G8	Human	APC-Cy7	Biolegend
CD56	5.1H11	Human	PE-Cy7	Biolegend
Siglec-8	7C9	Human	PE	Biolegend
NK phenotype
CD45	2D1	Human	PE-Dazzle594	Biolegend
CD3	OKT3	Human	PerCP-Cy5.5	Biolegend
CD56	5.1H11	Human	PE-Cy7	Biolegend
CD16	3G8	Human	APC-Cy7	Biolegend
NKG2A	S19004C	Human	PE	Biolegend
NKG2C	S19005E	Human	FITC	Biolegend
NKG2D	1D11	Human	APC	Biolegend
NK co-cluture
CD45	2D1	Human	PE-Dazzle594	Biolegend
Siglec-8	7C9	Human	PE	Biolegend
CD56	5.1H11	Human	PE-Cy7	Biolegend
7-AAD				Biolegend
Annexin-V				Biolegend
